# Supplementary material for: Too perfect to be good? An investigation of magicians’ Too Perfect Theory
Source: PeerJ. 2022 May 30;10:e13449. doi: 10.7717/peerj.13449 (PMC9161811; doi:10.7717/peerj.13449)
Supplement: Supplemental Information 1 [file peerj-10-13449-s001.xlsx]

## Sheet: Feuil1
Impressed-Tooperfect	Difficult-tooperfect	Enjoy-tooperfect	Likelihood of working - Too perfect	Surprise - too perfect	Gender	Age	Too perfect condition
60	41	60	30	51	Male	18	Perfect
52	72	85	40	61	Male	25	Imperfect
80	10	60	90	90	Male	29	Perfect
50	74	74	71	93	Male	23	Perfect
90	70	54	60	50	Female	18	Perfect
35	22	28	47	30	Male	19	Imperfect
1	30	1	2	1	Male	24	Imperfect
70	10	80	90	10	Male	28	Imperfect
40	30	10	50	30	Male	21	Imperfect
80	40	60	50	35	Male	20	Perfect
10	37	7	50	14	Male	23	Imperfect
30	40	20	50	30	Male	22	Imperfect
41	80	40	49	9	Female	28	Imperfect
100	100	100	100	100	Female	21	Perfect
30	70	30	80	30	Male	40	Imperfect
40	75	57	19	70	Male	22	Imperfect
10	40	6	30	10	Male	21	Imperfect
58	91	51	39	56	Male	21	Imperfect
81	61	61	50	72	Male	19	Perfect
3	87	35	46	26	Male	19	Imperfect
90	46	85	92	83	Female	31	Perfect
59	88	75	73	89	Male	20	Perfect
81	40	88	57	74	Male	20	Perfect
20	100	15	20	15	Male	18	Imperfect
50	40	49	73	58	Female	34	Perfect
10	20	20	20	19	Male	49	Perfect
60	50	50	100	30	Male	22	Imperfect
71	72	72	54	43	Male	22	Perfect
75	57	62	65	59	Female	24	Perfect
80	92	92	50	90	Female	20	Imperfect
90	100	94	70	82	Male	19	Imperfect
82	95	60	40	76	Female	25	Perfect
72	45	88	100	28	Male	21	Perfect
30	51	19	19	70	Male	26	Imperfect
12	25	11	50	34	Male	23	Imperfect
20	10	20	90	20	Male	19	Imperfect
61	40	61	51	70	Female	35	Imperfect
66	71	47	43	33	Female	29	Imperfect
80	70	70	60	80	Male	37	Imperfect
8	9	10	13	12	Female	32	Imperfect
0	19	0	20	0	Female	27	Imperfect
40	4	6	21	13	Male	21	Perfect
21	52	8	51	13	Female	21	Perfect
72	45	60	50	75	Male	19	Imperfect
56	64	88	29	61	Male	23	Imperfect
70	85	70	50	75	Male	22	Imperfect
73	33	82	51	77	Male	27	Perfect
70	55	50	45	20	Male	21	Imperfect
9	10	4	85	9	Female	18	Perfect
0	0	0	0	0	Female	23	Imperfect
90	30	70	80	70	Other	23	Perfect
81	55	65	76	86	Male	22	Imperfect
10	29	20	20	20	Male	21	Perfect
60	38	72	51	29	Female	20	Imperfect
60	61	60	80	64	Female	32	Perfect
74	85	83	49	64	Male	18	Perfect
80	73	93	51	82	Male	21	Perfect
1	65	10	70	1	Male	26	Imperfect
70	50	50	60	70	Male	42	Perfect
9	57	10	10	9	Female	35	Perfect
50	56	40	45	40	Female	22	Perfect
100	50	100	100	82	Male	43	Perfect
71	86	64	65	35	Male	20	Perfect
40	40	30	70	30	Male	22	Imperfect
40	70	70	80	30	Female	22	Perfect
86	72	55	65	75	Male	19	Perfect
24	85	17	10	24	Male	22	Perfect
90	100	50	100	90	Male	20	Perfect
82	42	99	99	6	Male	19	Perfect
71	40	52	50	65	Male	20	Imperfect
10	30	40	30	30	Male	23	Perfect
70	61	70	80	70	Female	21	Imperfect
20	30	30	40	15	Male	26	Perfect
27	6	6	41	8	Male	22	Perfect
70	67	41	45	72	Male	18	Imperfect
9	20	9	94	7	Female	23	Imperfect
40	49	69	72	60	Male	50	Imperfect
10	100	10	50	30	Male	23	Imperfect
50	40	40	50	70	Male	20	Imperfect
42	50	40	49	46	Male	19	Imperfect
65	75	70	80	40	Male	30	Imperfect
43	36	65	50	50	Male	24	Perfect
40	70	35	50	35	Male	19	Perfect
76	88	89	72	79	Male	56	Imperfect
64	40	73	75	81	Male	22	Imperfect
90	90	100	92	96	Female	20	Perfect
40	60	40	50	40	Female	20	Perfect
75	93	82	74	86	Male	21	Perfect
50	81	19	50	61	Female	24	Imperfect
50	80	60	10	50	Female	31	Perfect
80	90	100	70	100	Male	21	Perfect
80	20	70	61	80	Male	20	Perfect
9	71	2	48	2	Male	27	Imperfect
50	70	55	81	40	Female	22	Imperfect
60	90	55	50	66	Male	20	Perfect
65	21	76	68	65	Female	24	Perfect
20	20	20	50	19	Male	19	Perfect
32	50	40	50	37	Female	25	Imperfect
43	44	10	50	61	Female	22	Imperfect
40	10	50	72	61	Female	21	Perfect
76	67	61	50	72	Male	18	Imperfect
70	80	70	40	70	Male	24	Imperfect
85	30	80	80	70	Female	22	Imperfect
47	59	43	3	23	Female	36	Perfect
70	90	40	20	40	Male	20	Perfect
71	82	54	83	71	Female	22	Imperfect
20	36	50	30	40	Other	28	Imperfect
35	65	40	75	70	Female	20	Imperfect
30	70	50	50	80	Female	21	Imperfect
10	30	2	80	10	Male		Perfect
40	30	50	70	60	Male	24	Perfect
81	85	85	75	70	Female	20	Imperfect
80	90	75	50	90	Male	19	Perfect
40	51	23	99	18	Male	30	Perfect
70	90	80	50	100	Male	18	Perfect
60	43	30	61	40	Female	20	Imperfect
50	50	50	72	50	Female	48	Perfect
100	75	100	95	100	Female	21	Perfect
50	70	50	80	60	Male	20	Perfect
78	48	50	32	29	Male	18	Perfect
