# Supplementary material for: Too perfect to be good? An investigation of magicians’ Too Perfect Theory
Source: PeerJ. 2022 May 30;10:e13449. doi: 10.7717/peerj.13449 (PMC9161811; doi:10.7717/peerj.13449)
Supplement: Supplemental Information 2 [file peerj-10-13449-s002.xlsx]

## Sheet: Feuil1
Impressed	Difficulty	Enjoyment	Describe in a few sentences how you think the demonstration was accomplished:	Method Explanation	Likelihood succes	Surprise	Condition
20	12	15			17	26	Perfect
100	0	100	I think it's fake	1	65	36	Imperfect_explained
100	100	73	i don't know	2	65	58	Perfect
81	91	91	Card counting?	3	72	81	Imperfect_explained
4	51	18	no idea	2	49	7	Imperfect_explained
64	53	57	Through luck i guess	5	22	50	Imperfect_no_explanation
36	44	37	he knew how to shuffle the deck	3	46	27	Imperfect_no_explanation
100	77	100	no idea! watching her reactions to his questions?	4	100	100	Perfect
23	12	43	he just read the body language of the girl	4	76	44	Perfect
84	5	80	I have no idea, i find it very strange he guessed the number just by looking at ther face.	2	6	74	Imperfect_explained
5	50	1	the woman chose a card, the magician found the color but not the number		20	30	Imperfect_no_explanation
70	95	80	i have no clue, maybe the magician knows how the cards are in the deck	3	82	74	Imperfect_no_explanation
11	5	7			27	28	Imperfect_no_explanation
52	82	38	she seems to be blinding more when he says the colour and shape	4	41	44	Perfect
4	9	8	it wasn't		44	22	Imperfect_explained
100	77	77	So he once again guessed correctly. Possibly the card was marked?	3	75	75	Perfect
40	51	42	looking at the body language of spectator	4	27	27	Imperfect_explained
51	83	82	I don't know how the magician did the trick. It consisted of guessing the letter.	2	49	61	Perfect
64	92	86	Maybe there were only red cards for instance?	3	85	79	Imperfect_no_explanation
21	70	21	Card that had the number/type on the back when you stare at it	3	79	10	Imperfect_explained
55	77	47	He failed guessing the card		36	45	Imperfect_no_explanation
6	7	4	Standard trick where he manipulated her into choosing a specific card.	3	9	9	Imperfect_no_explanation
0	0	0	still dunno	2	100	0	Perfect
1	50	1	no idea	2	50	1	Imperfect_no_explanation
10	20	30	i dont know	2	50	30	Perfect
0	0	0	no idea	2	91	0	Perfect
19	9	29	He asked questions with only two answers to guess.		40	28	Imperfect_no_explanation
50	32	32	He probably was holding the cards in a way in which people are more likely to choose certain cards which he already memorized or something like that	3	51	34	Imperfect_explained
39	82	80	I think he might read her body language while asking her questions.	4	69	94	Imperfect_no_explanation
4	3	6	theres a few ways you can accomplish this must the two most obvious are forcing the card or using a marked deck	3	100	1	Imperfect_explained
3	3	44	they cooperated	1	90	7	Perfect
18	52	10	choosing cards from the deck		41	38	Imperfect_explained
70	84	79	He was just guessing	5	50	59	Imperfect_no_explanation
4	20	4	By asking the participant about details regarding the card	4	20	9	Imperfect_explained
3	0	3	it looked really fake	1	2	5	Imperfect_no_explanation
51	51	47	The magician must had a mirror	3	100	86	Perfect
0	31	0	Watching for changes in facial expression based on what he said	4	51	7	Imperfect_explained
70	80	60	By the reaction of the girl	4	72	40	Perfect
19	47	17	He might have checked which card was missing from the deck, or he had his cards in some order so he could figure out which one she took	3	25	8	Imperfect_explained
1	64	1	guesing	5	6	6	Imperfect_no_explanation
5	5	40	luck	5	30	10	Imperfect_no_explanation
12	29	12	no idea	2	50	25	Imperfect_explained
4	5	4	Staged	1	2	2	Perfect
80	90	81	Probably by observing the facial expressions of the spectator.	4	42	66	Imperfect_explained
0	60	0	It wasn't accomplished because the magician didn't guess correctly.		20	0	Imperfect_explained
47	60	43	90% success		47	55	Imperfect_explained
28	76	22	really don´t know	2	36	43	Imperfect_no_explanation
26	13	14	magician knew which card would be picked	3	84	17	Imperfect_explained
15	75	10	The demonstration seemed rehearsed, forced, like it was discussed before the video was recorded.	1	10	5	Perfect
65	35	64	i think he saw the girls reaction to his words and guessed	4	42	82	Perfect
9	80	5	it wasn't completely. the guy was able to guess the color of the card and the shape of the sign, but not the number		30	15	Imperfect_no_explanation
10	10	5	Maybe he had somehow marked the card.	3	50	10	Perfect
31	74	66	He was trying to see her reactions	4	60	53	Imperfect_no_explanation
50	20	34	Magician ‘forced’ the selection.	3	91	20	Perfect
0	0	0	I think this was a fake act, the trick was combined before.	1	0	0	Imperfect_no_explanation
10	5	2	cheating because of the pause in the video	1	3	11	Imperfect_explained
31	9	45	By analysing her face maybe	4	72	52	Imperfect_explained
27	3	2	The eyes of the girl	4	58	9	Imperfect_explained
92	79	95	I don't know	2	71	89	Perfect
58	68	67	very impresive		58	51	Perfect
86	94	76	he looked at her expression	4	86	89	Perfect
61	48	61	/		37	57	Perfect
85	87	47	The magician asked the girl to pick one card. Then he asked her about the color, and he told that the card was a red card. Then he asked about the sign, and he guessed it was a diamond. Then he asked about the number and he guessed it was a 9.		75	78	Perfect
8	0	9	So when the magician was asking the questions, giving the 2 options, you could see the girl shaking her head of blinking more when it was the answer. i think thats also an unconscious thing we do, but that can be easily picked on by the magician	4	81	5	Imperfect_no_explanation
16	38	10	I think he deduced the card from the girl's answers	4	16	25	Imperfect_explained
38	28	20	He must have seen her body language	4	60	34	Imperfect_no_explanation
0	22	0	NA		10	0	Imperfect_no_explanation
0	34	3	luck	5	2	1	Imperfect_no_explanation
40	69	50	The spectator picked a random card and the magician tried to guess it by asking her to imagine the colour followed the by the symbol and the number. He got the last wrong. confused a 6 with a 9		80	70	Imperfect_no_explanation
100	100	100	i have no idea	2	100	100	Imperfect_explained
90	100	90	The magician was reading her body language	4	90	100	Imperfect_explained
100	70	78	Maybe he looked very fast at the card she took	3	70	77	Perfect
6	23	4	Lucky guess? It's 50-50 for color, then 50-50 for suit. Rest is lower odds.	5	23	4	Imperfect_explained
80	100	91	He used his hands to get answers and noticed her micro expressions to get the correct answer	4	100	86	Perfect
48	51	38	Magician analized eye movement of the spectator	4	59	49	Perfect
5	8	0	Not sure.	2	4	5	Imperfect_no_explanation
60	90	80	i think the magican reads from gesticulation what the girl think of in that time and that is why he know about shape and colour.	4	80	80	Imperfect_no_explanation
8	10	11	Magician new the order of the cards.	3	52	30	Imperfect_no_explanation
100	82	100	I couldn´t understand		19	100	Perfect
10	15	11			70	50	Imperfect_no_explanation
9	40	10	by seeing cues provided by the spectator (like head tilting)	4	19	10	Imperfect_explained
28	27	27	it was staged	1	15	27	Perfect
50	30	42	I have no idea	2	81	41	Imperfect_explained
16	100	29	Have no idea	2	57	35	Imperfect_no_explanation
42	33	44	Maybe the magician tries to "read" the reaction of the girl when he makes the list of shape, color ecc	4	58	62	Imperfect_explained
51	52	32	maybe he counted the cards	3	50	37	Perfect
11	11	6			71	1	Imperfect_explained
12	60	2	maybe there were many same cards	3	4	6	Imperfect_no_explanation
80	75	69	I have absolutely no idea. Maybe the magician read the body language of the woman.	4	38	75	Imperfect_explained
61	62	63	maybe by remembering the placement of all the cards	3	51	50	Imperfect_no_explanation
100	75	97	No idea	2	99	82	Perfect
24	55	50	the girl picked up a card and the guy had to guess		49	30	Imperfect_explained
2	34	4	Lucky guesses by the magician	5	34	5	Imperfect_explained
48	47	49	Hacked deck	3	42	34	Perfect
24	8	4	In the camera cuts he can see the card		67	71	Perfect
71	61	71			71	81	Imperfect_explained
1	2	5			10	6	Imperfect_no_explanation
40	61	61	I think the magician told the options out loud like "is it red? or black?" and watched her reaction and body language to the options he gave. And then guessed "it's red" maybe because he spotted something different in her expression when he said "red" previously.	4	50	39	Perfect
50	60	35	I think she gave away clues when he formed the shape with his hands and when she looked at where the number would be on a clock face for the number.	4	80	30	Perfect
70	20	70	I think there is something small that the girl without her knowing when he says color and the shape of a card. I have no idea how he can guess the number	4	40	35	Imperfect_explained
20	35	15	He just tries and has a feeling about it.		15	18	Imperfect_no_explanation
90	80	78	He was watching her eyes and lips	4	42	50	Imperfect_explained
16	77	27	No idea	2	35	20	Imperfect_no_explanation
22	18	25	I dont no but again reading facial expressions and the nodding of the head as he started to speak.	4	15	14	Perfect
35	70	48	I don't know.	2	30	60	Imperfect_explained
92	78	93	maybe the magician can catch the moment in which woman is slightly smiling by hearing proper color, shape and so on	4	64	95	Perfect
3	5	1	The magician just asked questions about the card in the girls hand and she answered. There was't really anything that impressive		44	5	Imperfect_no_explanation
70	64	70	I have no idea.	2	52	62	Imperfect_explained
50	100	20	I have no idea.	2	80	80	Imperfect_no_explanation
19	38	15	he guessed 6 instead of 9 because it was flipped over the card		0	0	Imperfect_explained
58	80	70	Cards are all the same	3	50	50	Imperfect_explained
0	20	0			0	0	Imperfect_no_explanation
15	31	21	The magician asked questions about the card to confirm what his guess was, but how did he Come to that guess in the 1st place I don't know	2	10	14	Imperfect_explained
5	8	0	By asking and some mathematics.		18	4	Imperfect_explained
80	80	90	Either he picked up on her body language whenever he said his examples, or he could see it through her glasses!	4	50	70	Perfect
25	48	30	i do not know	2	42	47	Perfect
51	79	51	perhaps it was related to the orientation of the card	3	53	66	Imperfect_explained
50	80	30	probably read her facial epresions	4	39	18	Imperfect_no_explanation
40	70	58	Maybe he tried to read her reaction when describing possibilities	4	50	40	Perfect
81	81	80	I think he was watching her body language for the black or red and hearts or diamonds but I'm not sure about the number.	4	71	61	Imperfect_explained
90	95	95	I really don't know on this one	2	85	85	Imperfect_no_explanation
51	72	63	The magician shuffled the cards and asked the viewer to choose a card. He asked to imagine the letter. He asked if it was red, asked if the shape was diamond and if 6 was the number. He failed in the number.		54	55	Imperfect_no_explanation
18	46	7	I think he was reading her face expressions and eyes	4	60	24	Imperfect_no_explanation
73	83	79	once the video is full of cuts i believe that the magic trick was rigged and they knew eachother before hand	1	90	56	Perfect
63	68	70	He had on a table the box of card with a red diamond on it.		61	75	Imperfect_explained
0	0	0	The guy deduced what the card was based on the girl's reaction	4	31	8	Imperfect_no_explanation
64	30	73	It probably was a rigged deck or he knew the cards' order	3	47	52	Perfect
36	65	37	I think he looks at the movements of her eyes.	4	77	56	Imperfect_explained
50	40	50	Probably something related to how he presented the cards for her to choose.	3	70	50	Perfect
20	20	20	there was a cut in the video again, i don't think it's real	1	0	0	Imperfect_no_explanation
10	6	3	I don't really know. It just didn't work out.	2	8	30	Imperfect_no_explanation
11	33	4	Close to guessing. Could have been better	5	41	22	Imperfect_no_explanation
60	63	59	The magician said some options and observed the reaction of the spectator.	4	81	75	Perfect
0	0	0	I dont know	2	0	0	Imperfect_explained
37	77	32	Facial expressions	4	33	63	Imperfect_explained
60	80	70	maybe through the spectator reactions to the questions the magician is capable of guessing the correct answer	4	50	70	Imperfect_no_explanation
100	97	44	Good guessing	5	46	82	Perfect
76	87	57	the magician has some sort of way to identify which cards are which by their backs.	3	29	80	Perfect
50	32	32	He somehow made her choose this specific card when she was choosing it, since he could see every card that he was holding.	3	38	54	Imperfect_no_explanation
50	70	0	by careful prediction truly dont know	2	50	0	Imperfect_explained
9	29	6	I think the magician read her facial expressions, seeing if there was a reaction to his suggestions.	4	44	10	Imperfect_explained
20	24	8	by paying attention to the spectator reactions to the questions	4	24	9	Perfect
71	100	85	No idea	2	50	70	Imperfect_explained
71	43	82	It could have something to do with facial expressions.	4	50	26	Perfect
1	1	1	he knew the card, it looks really fake	1	1	1	Perfect
35	61	37	no clue	2	61	55	Imperfect_explained
100	100	100			60	82	Perfect
19	50	15	Magician was seeing deflection of card somewhere	3	30	30	Imperfect_explained
20	80	30	Again, I have no idea	2	30	15	Imperfect_explained
60	84	83	Maybe magician had just red cards	3	68	83	Imperfect_no_explanation
50	62	52	maybe her body behavior and eye movement	4	41	39	Imperfect_explained
13	9	18	the magician dealt out the cards and the girl chose a card. The magician guessed the color and symbol of the selected card, but confused the figure-number 9 with the number 6				Imperfect_explained
10	15	5	By remembering the cards that are in the pile or marking them	3	10	15	Perfect
45	36	70	He didn't read her mind, he just knew that she was going to pick that card. Maybe he counted the cards or maybe the trick was prepared in a way that she could only pick this card	3	26	24	Perfect
71	84	82	he slowly gets information correctly from the card she picked.	4	61	70	Perfect
39	74	59	Perhaps the magician has a way of knowing what the cards is from the body language of the spectator.	4	73	57	Imperfect_explained
4	91	9	The boy asked the girl to pick any card, She picked 9 of diamonds. The boy guessed right that it was a red card and it was diamonds, but failed to guess the number. His guess was 6 of diamonds but the card was 9 of diamonds.		30	61	Imperfect_explained
100	100	100	He was studying the spectator's facial expression to understand what the card was by making accurate questions	4	90	100	Imperfect_no_explanation
50	50	50	Don’t know	2	50	50	Imperfect_explained
0	10	0	The magician knew how the cards were placed when he offered the deck to the spectator to pick a card, so he could approximately tell which card the spectator had picked judging from where she picked.	3	82	0	Imperfect_no_explanation
80	90	70	I think maybe through her body language but I dont know how.	4	50	80	Perfect
40	25	21	He looked at her reaction of what he say	4	50	10	Imperfect_no_explanation
44	44	8	with a special deck	3	49	38	Perfect
59	100	51	The magician just asked a few questions and a girl gave him a hints	4	100	86	Imperfect_explained
10	5	3	I think there was a mirror behind and above the spectator.	3	91	2	Imperfect_no_explanation
49	46	53	He would ask a question and she would not knowing give him the answer by nodding with her head on the right answer.	4	61	52	Perfect
5	7	5	magician prepared cards, tried to lure the spectator into picking one with finger movement but then failed.	3	62	23	Imperfect_no_explanation
33	11	31	With the glasses he was wearing	3	92	65	Imperfect_explained
22	71	11	Just by watching that girls reaction and guessing, i mean he even had a 50% chance of getting the first two right.	4	28	11	Imperfect_no_explanation
6	2	2	pre-arranged deck by the magician. Some math/memory skill and you can find the number/suite	3	54	5	Imperfect_explained
50	65	53	to be honest I am not sure how it could have happened	2	66	42	Perfect
15	50	40	The magician could see reflection of the card in womans eyes.	3	70	45	Imperfect_no_explanation
50	50	40	I think it was either planned or the magician knows a way of knowing the information through body language that the spectator gives involuntarily while he asks her to think about the card and the features of it	1	100	50	Perfect
5	20	0	I guess he would know from the first place what the card was.	3	40	15	Imperfect_no_explanation
15	11	7	The spectator picked the nine of diamonds and the magician was trying to guess the card she picked, but he failed.		4	7	Imperfect_explained
40	61	50	Maybe he looked at the expression of her face?	4	37	29	Imperfect_no_explanation
60	100	28	The magician didn't guessed the card		47	14	Imperfect_no_explanation
67	62	69			69	82	Perfect
65	55	58	Most likely they prepared it behind the scenes and just acted like if it was magic trick.	1	10	66	Imperfect_no_explanation
77	64	64	By saying the color and shape, the magician could the read the face of the girl and guess it. I don't have a guess how he discovered the number	4	94	75	Perfect
70	100	71	The man first asked the woman to imagine the colour of the card and from her expressions gave away that it was red. He also found out that it was diamonds, which was kinda odd. He probably found out it was diamonds from her expressions again?	4	10	70	Imperfect_no_explanation
0	20	1			50	9	Imperfect_explained
64	47	64	Magician let girl pick one card and then he asked questions and guessed card		73	50	Perfect
5	10	2	Observing the changes in the girl's facial expressions when a man speaks of a specific color or figure.	4	25	20	Imperfect_no_explanation
40	34	19	cards are marked and a bit see-through	3	22	36	Imperfect_explained
35	25	20	the magician influences which card is chosen, so already knows which card the spectator is holding, then pretends that he's guessing the card though thoughts	3	80	10	Perfect
84	79	82	He reads the eyes and he facial expression of the spectator, just like the last magic trick	4	48	79	Perfect
30	30	10	It is 50% of possibilities to be right so... jus guessing.	5	30	10	Imperfect_no_explanation
15	20	10	I think he got lucky on both, since he got the last one wrong.	5	10	8	Imperfect_no_explanation
50	50	39	The magician paid attention to the body language of the participant as he made suggestions on the answer.	4	51	60	Imperfect_no_explanation
37	36	19	I can't imagine how it was done	2	50	30	Perfect
52	100	52	fake video again	1	10	51	Perfect
10	10	10	the man was asking specific questions which narrowed the chances of the card being the card that he thought it is	4	90	10	Perfect
14	19	7	he knew what card was given to her, maybe the whole deck was only 9 of diamonds	3	90	6	Perfect
30	60	44	I do not know	2	62	31	Imperfect_no_explanation
51	57	19	im not sure	2	51	80	Imperfect_no_explanation
65	95	50	He probably watching at her eyes, at reflection in her eyes to be precise.	3	85	70	Imperfect_no_explanation
50	80	92	i think it was impressing despite the fact that he confused the nuber of the card		59	65	Imperfect_explained
4	39	3	Probably random guesses	5	50	10	Imperfect_no_explanation
5	89	5	it was staged there is no way she can randomly pick a card and the "magician" to know the card without doing something afterwards with the deck of cards.	1	3	4	Perfect
53	90	36	I think it was just a random choices	5	41	50	Imperfect_no_explanation
5	0	2	He asked a lot of questions and the girl answered. In my opinion, it wasn't magic, it was just a conversation.		80	1	Perfect
60	71	75	Man was describing the card what girl picked		70	60	Imperfect_explained
83	86	93	he tried to read her facial expression	4	12	90	Imperfect_explained
60	65	50	I think the magician gave the spectator both of the options and then considered all the changes on her expression at both the options and proceeded with his answers	4	71	51	Imperfect_explained
50	50	40	maybe there are only few kinds of card in the deck, so he could easily guess it.	3	40	40	Imperfect_explained
0	15	0	Again, there is a cut in the video and the spectator's reaction does not seem very genuine, so I think the participants may have communicated beforehand.	1	10	0	Imperfect_explained
33	34	49	he asked her to pick a card , she then proceeded to pick a card he then asked her to visualize the card and then proceeded to ask her to think of the color whether it is black or red, you can she the her reactions when red was mentioned so thats how i think he could get it all the guesses right her reactions gave him the answers.	4	90	42	Perfect
96	99	72	no idea		41	75	Perfect
30	81	29	It wasn't accomplished, because the man didn't guess right, although he was close. Propably he was somehow reading in the womans mind or he has very sharp look and sees changes on womans face while asking her questions about picked card	4	29	61	Imperfect_explained
100	100	62	By the reaction and eye movement	4	5	71	Imperfect_explained
33	72	34	Have no idea	2	31	29	Imperfect_no_explanation
9	85	33	By trying to guess from the person's facial expressions or moves whether it was red or black etc.	4	51	10	Imperfect_no_explanation
0	91	33	I have no idea how a magician wanted to guess a number. He guessed the color and the shape but he said "6" instead "9". Maybe becauce these numbers are similar.	2	60	91	Imperfect_no_explanation
81	97	91	It was accorded	1	83	60	Imperfect_no_explanation
41	60	36	it is easier to choose from 2 colors and 2 kinds of red colors, much more difficult from a dozen or so figures		41	50	Imperfect_no_explanation
5	20	5	I don't know, maybe they had some way to communicate the number under the table. He said he "got the orientation wrong" like he got a hit that interpreted as a 6 instead of a 9.	2	60	15	Imperfect_explained
0	0	0	I didnt think it was fully accomplished.		50	81	Imperfect_explained
22	53	9	The spectator choose a card and throw a hint the magician found it		40	34	Imperfect_no_explanation
25	45	30	Maybe he, somehow, manipulated the deck to make her choose the card he wanted.	3	50	30	Perfect
45	71	75	I think he was observing her and could ask few more questions	4	76	62	Imperfect_explained
0	72	30	Magician gave the wrong card to the girl, so the trick failed		30	91	Imperfect_no_explanation
60	80	60	Maybe the guy it's just guessing, I really don't know.	5	51	68	Imperfect_explained
40	50	60	Reading the reaction of the participant when a given color or suit name is said.	4	70	60	Perfect
1	1	1	Its ordered the person to pick one of the four categories, the magician guessed it correctly but then it oredered to pick a number and it failed to guess		1	1	Imperfect_no_explanation
95	70	90	It was probably based on reading body language, as the magician asked mostly binary questions, to which the answers are easy to guess this way	4	75	90	Perfect
93	79	98	There are probably a natural people reaction to some of the symbols that can help the magician to determine what is on the card spectator selected.	4	37	77	Perfect
37	10	22	The card was projected out more than the rest	3	83	21	Perfect
70	80	80	Maybe he saw the card in her eyes.	3	50	60	Perfect
30	55	35	I feel this trick requires people with a bit of experience to read facial expressions. For what I remember and watch he guessed the first 2 right beacuse the spectator bliked when he was guessing the 50/50 option. On the last question may be because of some facial expression we make when we choose cards.	4	45	40	Imperfect_explained
0	77	30	deduction	4	32	20	Imperfect_no_explanation
0	100	0	Pure guessing	5	2	0	Imperfect_no_explanation
65	66	64			66	68	Imperfect_no_explanation
39	55	25	the same two performing another card trick but the magician failed to do		15	25	Imperfect_explained
45	58	43	The magician with the shuffle of cards has tremendous dexterity		37	64	Imperfect_explained
13	18	7	He asked a question then he carefully observe mimic and behavior of the spectator	4	37	22	Imperfect_explained
8	25	19			16	68	Imperfect_explained
97	97	100	i don't know, really	2	50	96	Perfect
63	51	67	The girl picked a card, showed it. Then the magician asked about the color, shape and number		61	79	Imperfect_explained
100	100	100	The guy asked the girl to pick one card and think about shape which this card has. Then he said exactly the same shape. Then he asked girl to think about the number of this card and said the correct number		67	100	Perfect
35	93	66	He was just guessing, it was 50/50 until it came to the numbers	5	3	5	Imperfect_no_explanation
35	75	24	he guessed her card just by asking her questions		68	17	Perfect
80	85	65	i don't know	2	60	41	Imperfect_explained
5	60	5	He suggested answers and watched her reactions.	4	9	10	Perfect
40	50	30	Maybe when he was using gestures to describe was shape it was he noticed when the woman reacted to the shape, the rest, I have no clue	4	80	70	Imperfect_explained
0	63	3	don't know...guessing? didn't see any tricks, she just chose the card..are they mind readers?	2	27	17	Imperfect_no_explanation
0	81	0	I am actualy not sure but the trick is pretty lame. The magician propably look at the cards that were left.	3	71	20	Imperfect_no_explanation
50	75	20	magician is amateur. He learn some tricks. Sometimes he makes mistakes.		20	61	Imperfect_no_explanation
64	91	74	I'm not sure, maybe the magician looked at the spectator's eyes. That' my only guess.		1	34	Perfect
50	40	51	The colour and shape could be easily guessed , but the number Im not sure.	2	61	50	Perfect
70	87	92	She must done some move, that exposed what she thinks.	4	62	61	Imperfect_explained
12	29	7	the magician probably gave the girl the card he wanted ,he hold it in a diffrent way in his hand	3	22	15	Imperfect_explained
28	20	15	she blinked or moved her head when he was right probably, at least it looked like she did it.	4	84	13	Perfect
39	72	85	reading the specator's body langauge? and narrowing down the possibilities.	4	35	76	Perfect
82	93	90	He couldn't guess the number, but he could guess the colour and shape of the card. He was also polite.		31	45	Imperfect_explained
0	0	6	magician could have a whole deck of nines of diamond	3	100	0	Perfect
49	49	27	girl picked a card, he guessed color and suit but not the number		59	33	Imperfect_no_explanation
91	92	97	a mirror	3	83	92	Imperfect_no_explanation
30	20	30	All the cards were 9 of diamonds	3	91	10	Imperfect_explained
			In her glasses	3	10	0	Imperfect_no_explanation
21	21	10	he could read her face and understand witch category it was(red or black/heart or diamond).I don't know however how he found the number.	4	65	19	Perfect
8	28	19	He saw the card or memorized the order of the cards or similar.	3	24	30	Perfect
39	49	40	The magician had the package arranged according to a certain system, so if he just unfolded it, he knew what the girl had chosen. In addition, he could verify this by their reactions when he told them to imagine color, shape, and so on.	3	65	29	Imperfect_no_explanation
20	10	25	The magician observed the girls reaction	4	50	50	Imperfect_explained
70	90	78	maybe he shuffled the cards accordingly. then he probably watched the girl's reaction to his questions	4	70	80	Imperfect_no_explanation
5	68	3	The two were either cooperating or the magician knew what card was picked.	1	18	75	Perfect
51	74	57	I have no idea.	2	39	51	Imperfect_explained
20	25	10	He probably placed the card in a place he memorized and that she was likely to pick.	3	25	10	Perfect
80	100	80	The card the woman had chosen was marked somehow.	3	60	100	Imperfect_no_explanation
54	17	62	i have not idea	2	16	58	Perfect
5	15	0	poor and i feels fake	1	50	0	Perfect
79	48	84	he was wrong when it got to number maybe he just guessed it right ? i dont know it color and figure was 50/50 questions so its possible to guess them	5	71	56	Imperfect_no_explanation
74	80	67	the magician observing the reactions of the girl to the questions may have understood what the card was	4	51	57	Perfect
18	10	17	the magician did not guess the right card		25	25	Imperfect_no_explanation
79	71	81	Surprised me		77	80	Perfect
80	100	50	I don't know	2	40	70	Imperfect_explained
30	65	20	She chose a card from the magician hand and the magician guessed some things about the card, but he could not guess the number right		35	10	Imperfect_no_explanation
30	24	33	he was lucky	5	19	34	Imperfect_explained
20	14	9	It was a failed trick, I didn't really like it.		64	39	Imperfect_no_explanation
40	60	0	He asked color first which is 50/50, he asked type second which again is 50/50 and then he failed at the number, which is 1/13	5	50	10	Imperfect_explained
60	51	38	he was talking about every option like is it read or black and watching her reaction to what he was saying	4	50	61	Perfect
78	56	34	The questions released a response in her body	4	48	71	Imperfect_no_explanation
42	66	63	Magician was looking for the reactions of the spectator	4	45	69	Perfect
60	95	85	It is possible that the magician was reading information from the emotions or facial expressions of the viewer	4	65	70	Imperfect_explained
2	13	7	No idea, either staged or memorized the cards or something	1	1	9	Imperfect_explained
76	100	91	The magician had to quickly memorize all and practice how he's going to shuffle them so that they give him the expected card. It might take sometime to practice but it can be accomplished.	3	74	83	Imperfect_no_explanation
21	51	5	I don't know	2	2	3	Imperfect_no_explanation
100	78	79	i think he knows somthing about the other Person that the spectator doesnt know		48	55	Imperfect_explained
51	10	18	I think that there some kind of collaboration between the two. However, she gave (not so involountary) signals by nodding and flinching.	1	71	22	Perfect
11	23	20	I don't know	2	8	28	Perfect
0	3	3	she told him the suit and colour he then had to guess a number between 2-10...so 9-1 chance	5	9	1	Imperfect_no_explanation
61	51	50	It is possible that the man knew what card the woman would choose. and then they pretended to unfold.	1	51	40	Perfect
20	40	15	It was based on magician's luck	5	20	30	Imperfect_no_explanation
6	36	4	The magician made some mistake but I don’t know which one. The video was not reassembled		55	7	Imperfect_explained
2	9	1	way of deduction	5	9	3	Imperfect_explained
30	45	37	The magician was reading from the girl's face. He asked only binary questions with color and suit while saying both options out loud. With number he asked to "imagine" it in a certain box - she probably imagined with her eyes moving in a shape of 9.	4	70	25	Perfect
80	100	65	I think the magician looked at the girls eyes and tried to deduct the card that way	4	60	70	Imperfect_no_explanation
20	30	20	The girl picked up a card and then the magician told her to think about it.After that he start revealing thing about the card such as the number etc.		1	30	Perfect
1	0	1	She nodded while he asked if its red, we dont have to talk about the number, right.....?	4	85	1	Imperfect_explained
23	76	33	I'm not sure	2	26	44	Imperfect_no_explanation
70	84	71	The magician guess the color of the card. With that information it was easier to know which shape is that card. But I don't know how the magician guess the number of the card	5	7	80	Perfect
50	100	62	i think ilusionist know right answer.		60	82	Imperfect_explained
67	68	70	was acomplished with two persons.		71	68	Perfect
0	0	0	Mirrors?	3	57	0	Perfect
73	63	74	He count the cards	3	96	63	Perfect
50	40	10	just pure luck, a game of statistics. He probably knew which cards were in the middle	5	30	20	Imperfect_explained
40	55	61	The magician picked the card for her	3	71	72	Imperfect_explained
100	100	100	Random guess I think.	5	70	94	Imperfect_no_explanation
20	10	10	The magician, said both possibilities (Ex:. black or red). And looked at her reaction when he said each word, therefore finding which one is it.	4	30	20	Imperfect_explained
80	71	70	I believe the cards are marked on the back	3	89	57	Perfect
0	0	0			90	100	Imperfect_no_explanation
48	21	48	either he had all cards that were 9 red diamonds, or the video was cut in the middle and she told him the answer		32	5	Perfect
61	58	67	the magician read from the jestures and reactions of the viewer asking yes/no questions	4	60	60	Imperfect_explained
20	80	20	I have no idea. He almost got it right.	2	10	40	Imperfect_no_explanation
40	60	50	I think he had gotten a 6 and a 9 confused as they are similar in size/shape. I think he had visualized it before previously when he must have seen it.	3	61	51	Imperfect_no_explanation
20	30	10	When he gave the options he looked at her reaction, for example when he said RED she probably reacted to that and so he knew it was a red card	4	30	10	Imperfect_explained
63	71	51	i have no idea	2	61	72	Perfect
71	69	64	the spectator picks a card and the magician guesses it by steps, color, symbol and number.		51	67	Perfect
40	61	40	I think the magician thought of the right number, but turned it upside down. I don't know what the trick behind this would be.	2	50	30	Imperfect_no_explanation
30	29	21	no idea	2	58	50	Perfect
8	89	7	The magician just guessed	5	11	30	Imperfect_no_explanation
88	95	93	I can't imagine	2	24	88	Perfect
58	81	42	i think he was trying to get a confirmation of the color and the shape by the way she responds to it, but at the end its a guessing response	5	50	24	Imperfect_explained
53	85	70	Maybe the deck was set up in some way?	3	53	56	Imperfect_explained
40	54	29	I thing that the man just asked those questions and randomly found the first two , but in the last he didnt	5	35	35	Imperfect_no_explanation
59	40	67	A fake deck of cards	3	50	38	Perfect
17	86	24	Luck and it went wrong	5	30	22	Imperfect_no_explanation
67	70	72	the person presenting this must have tried to guess it before	5	65	69	Imperfect_explained
1	20	1	He did not get it right, so it actually wasn't accomplished.		30	50	Imperfect_no_explanation
40	70	40	By the looks on her face	4	35	26	Imperfect_explained
15	10	8	People in the video were working together	1	1	4	Perfect
70	70	70	No clue	2	50	60	Perfect
0	92	0	The guy with the glasses almost guessed the card correctly expect the shape and number.		19	10	Imperfect_no_explanation
20	30	18	Maybe with a mirror	3	80	50	Imperfect_explained
40	30	18	It is chosen card		92	20	Perfect
6	2	4	Simply put, the people in the video know each other and made a video about magic tricks. It was not a spontaneous event. It was all set up.	1	8	6	Imperfect_explained
83	100	77	by looking at eye reflection	3	61	52	Imperfect_no_explanation
